# Supplementary material for: Design of Reservoirs Enabling Stress-Induced Sequential Release Systems
Source: Pharmaceutics. 2022 Nov 26;14(12):2611. doi: 10.3390/pharmaceutics14122611 (PMC9781554; doi:10.3390/pharmaceutics14122611)
Supplement: Supplementary file 1 [file pharmaceutics-14-02611-s001.zip]

Archive with 1 entries (1 files):
- pharmaceutics-2014396-supplementary.pdf
